# Supplementary material for: Structural mechanism of tapasin-mediated MHC-I peptide loading in antigen presentation
Source: Nat Commun. 2022 Sep 17;13:5470. doi: 10.1038/s41467-022-33153-8 (PMC9482634; doi:10.1038/s41467-022-33153-8)
Supplement: Supplementary file 5 — Source Data [file 41467_2022_33153_MOESM5_ESM.zip]

Archive with 3 entries (3 files):
- d1.xlsx
- d2.xlsx
- d3.xlsx
