# Supplementary material for: Structural mechanism of tapasin-mediated MHC-I peptide loading in antigen presentation
Source: Nat Commun. 2022 Sep 17;13:5470. doi: 10.1038/s41467-022-33153-8 (PMC9482634; doi:10.1038/s41467-022-33153-8)
Supplement: Supplementary file 5 — Source Data [file 41467_2022_33153_MOESM5_ESM.zip › d1.xlsx]

## Sheet: Sheet1
x axis: KD_B44:02/9-mer			x axis: KD_B44:05/9-mer			x xis: KD_B44:05_73C/6-mer
205	227	253	1320	1040	1590	312	342	358
